# Supplementary material for: Trigeminal–Facial Nerve Anatomical Connections and Their Clinical Value: A Narrative Review
Source: Diagnostics (Basel). 2026 Jun 15;16(12):1855. doi: 10.3390/diagnostics16121855 (PMC13298086; doi:10.3390/diagnostics16121855)
Supplement: Supplementary file 1 [file diagnostics-16-01855-s001.zip]

Archive with 1 entries (1 files):
- diagnostics-4296345-supplementary.pdf
